# Supplementary material for: Oxidative stress‐induced changes in the transcriptomic profile of extracellular vesicles
Source: J Extracell Biol. 2024 Apr 21;3(4):e150. doi: 10.1002/jex2.150 (PMC11080704; doi:10.1002/jex2.150)
Supplement: Supplementary file 2 — Supporting Information [file JEX2-3-e150-s002.xlsx]

## Sheet: Enriched in EV
		High stress only			Any stress level
geneSet	description	enrichmentRatio	FDR		enrichmentRatio	FDR
GO:0035239	tube morphogenesis	3.44544	0.0163055		2.77534	0
GO:0060562	epithelial tube morphogenesis	3.31166	0.0339469		2.66341	2.12467e-12
GO:0007476	imaginal disc-derived wing morphogenesis	4.21681	0.0339469		2.86596	6.66656e-09
GO:0007472	wing disc morphogenesis	4.06513	0.0339469		2.88566	2.20461e-09
GO:0007560	imaginal disc morphogenesis	3.42456	0.0339469		2.88167	8.3714e-13
GO:0048563	post-embryonic animal organ morphogenesis	3.42456	0.0339469		2.88167	8.3714e-13
GO:0009886	post-embryonic animal morphogenesis	3.17445	0.0339469		2.83833	3.3045e-14
GO:0030855	epithelial cell differentiation	3.32105	0.0339469		3.31049	0
GO:0048569	post-embryonic animal organ development	3.12529	0.0339469		2.68109	1.62846e-12
GO:0051240	positive regulation of multicellular organismal process	4.0466	0.0339469		3.13364	1.49275e-10
GO:0030707	ovarian follicle cell development	3.6573	0.0339469		3.47996	0
GO:0002066	columnar/cuboidal epithelial cell development	3.6455	0.0339469		3.46873	0
GO:0035120	post-embryonic appendage morphogenesis	3.62213	0.0339469		2.95414	4.38838e-11
GO:0001736	establishment of planar polarity	6.27836	0.0339469		3.25112	4.8144e-05
GO:0007164	establishment of tissue polarity	6.27836	0.0339469		3.25112	4.8144e-05
GO:0035114	imaginal disc-derived appendage morphogenesis	3.54265	0.0366922		2.88932	9.92875e-11
GO:0035107	appendage morphogenesis	3.50964	0.0376982		2.8624	1.39037e-10
GO:0002065	columnar/cuboidal epithelial cell differentiation	3.48798	0.0377242		3.37153	0
GO:0048737	imaginal disc-derived appendage development	3.46658	0.0378492		2.87963	7.32706e-11
GO:0048707	instar larval or pupal morphogenesis	3.03792	0.0384125		2.75296	8.3714e-13
GO:0048736	appendage development	3.41422	0.0384125		2.83613	1.2831e-10
GO:0042659	regulation of cell fate specification	13.4536	0.0384125		#N/A	#N/A
GO:0001738	morphogenesis of a polarized epithelium	5.683	0.0412152		3.38424	5.50112e-06
GO:0090066	regulation of anatomical structure size	3.81277	0.0498055		2.41859	2.18122e-05
GO:0002064	epithelial cell development	3.2662	0.0498055		3.35448	0
GO:1902531	regulation of intracellular signal transduction	#N/A	#N/A		3.28238	0
GO:0030029	actin filament-based process	#N/A	#N/A		3.60266	0
GO:0030036	actin cytoskeleton organization	#N/A	#N/A		3.56372	0
GO:0099568	cytoplasmic region	#N/A	#N/A		3.70476	0
GO:0005938	cell cortex	#N/A	#N/A		4.79759	0
GO:0007264	small GTPase mediated signal transduction	#N/A	#N/A		4.26709	0
GO:0008092	cytoskeletal protein binding	#N/A	#N/A		3.27189	3.3045e-14
GO:0007265	Ras protein signal transduction	#N/A	#N/A		4.21568	3.39262e-13
GO:0019899	enzyme binding	#N/A	#N/A		2.72646	4.04801e-13
GO:0051020	GTPase binding	#N/A	#N/A		3.93198	4.35416e-13
GO:0040007	growth	#N/A	#N/A		2.77212	6.1684e-13
GO:0007552	metamorphosis	#N/A	#N/A		2.68911	1.00937e-12
GO:0031267	small GTPase binding	#N/A	#N/A		3.99887	1.56892e-12
GO:0007163	establishment or maintenance of cell polarity	#N/A	#N/A		3.63493	1.58065e-12
GO:0051056	regulation of small GTPase mediated signal transduction	#N/A	#N/A		5.13708	1.77935e-12
GO:0001700	embryonic development via the syncytial blastoderm	#N/A	#N/A		4.01609	2.36101e-12
GO:0035220	wing disc development	#N/A	#N/A		2.89136	2.36101e-12
GO:0017016	Ras GTPase binding	#N/A	#N/A		3.96939	3.3772e-12
GO:0000904	cell morphogenesis involved in differentiation	#N/A	#N/A		2.5391	1.44311e-11
GO:0003002	regionalization	#N/A	#N/A		2.59982	1.4862e-11
GO:0009792	embryo development ending in birth or egg hatching	#N/A	#N/A		3.66389	2.58792e-11
GO:0007389	pattern specification process	#N/A	#N/A		2.49781	3.04247e-11
GO:0043085	positive regulation of catalytic activity	#N/A	#N/A		3.18787	5.14033e-11
GO:0044093	positive regulation of molecular function	#N/A	#N/A		3.00168	9.92875e-11
GO:0060284	regulation of cell development	#N/A	#N/A		2.84473	1.71001e-10
GO:0046578	regulation of Ras protein signal transduction	#N/A	#N/A		4.85101	2.58126e-10
GO:0005856	cytoskeleton	#N/A	#N/A		2.39917	3.63463e-10
GO:0019220	regulation of phosphate metabolic process	#N/A	#N/A		2.88241	3.93197e-10
GO:0051174	regulation of phosphorus metabolic process	#N/A	#N/A		2.88241	3.93197e-10
GO:0016477	cell migration	#N/A	#N/A		2.88241	3.93197e-10
GO:0006468	protein phosphorylation	#N/A	#N/A		2.47704	7.36469e-10
GO:0009994	oocyte differentiation	#N/A	#N/A		3.68761	8.48139e-10
GO:0007017	microtubule-based process	#N/A	#N/A		2.45478	1.05881e-09
GO:0009798	axis specification	#N/A	#N/A		3.41367	1.25126e-09
GO:0032879	regulation of localization	#N/A	#N/A		2.42237	1.25126e-09
GO:0003779	actin binding	#N/A	#N/A		4.00848	1.25126e-09
GO:0040008	regulation of growth	#N/A	#N/A		2.79809	1.73303e-09
GO:0048589	developmental growth	#N/A	#N/A		2.63697	1.79504e-09
GO:0045177	apical part of cell	#N/A	#N/A		3.64984	1.99959e-09
GO:0042325	regulation of phosphorylation	#N/A	#N/A		2.92964	2.14983e-09
GO:0050790	regulation of catalytic activity	#N/A	#N/A		2.33861	2.63411e-09
GO:0007350	blastoderm segmentation	#N/A	#N/A		3.30917	2.83592e-09
GO:0048598	embryonic morphogenesis	#N/A	#N/A		3.0767	3.0099e-09
GO:0045595	regulation of cell differentiation	#N/A	#N/A		2.49266	3.06166e-09
GO:0016331	morphogenesis of embryonic epithelium	#N/A	#N/A		4.05723	3.50977e-09
GO:0007309	oocyte axis specification	#N/A	#N/A		3.99179	5.2794e-09
GO:0017048	Rho GTPase binding	#N/A	#N/A		6.27001	6.76148e-09
GO:0051094	positive regulation of developmental process	#N/A	#N/A		2.94755	6.76682e-09
GO:0090130	tissue migration	#N/A	#N/A		3.39428	7.19313e-09
GO:0051674	localization of cell	#N/A	#N/A		2.58464	7.27502e-09
GO:0090132	epithelium migration	#N/A	#N/A		3.45431	7.87064e-09
GO:0035282	segmentation	#N/A	#N/A		2.97457	7.87838e-09
GO:0009880	embryonic pattern specification	#N/A	#N/A		3.12519	7.93499e-09
GO:0007308	oocyte construction	#N/A	#N/A		3.8975	8.5986e-09
GO:0031399	regulation of protein modification process	#N/A	#N/A		2.58762	9.82638e-09
GO:0032990	cell part morphogenesis	#N/A	#N/A		2.34643	1.03272e-08
GO:0048870	cell motility	#N/A	#N/A		2.57262	1.18823e-08
GO:0007391	dorsal closure	#N/A	#N/A		4.18658	1.37574e-08
GO:0001667	ameboidal-type cell migration	#N/A	#N/A		3.21707	1.65163e-08
GO:0007028	cytoplasm organization	#N/A	#N/A		5.04839	1.70947e-08
GO:0000578	embryonic axis specification	#N/A	#N/A		3.88548	1.76415e-08
GO:0097435	supramolecular fiber organization	#N/A	#N/A		2.98137	1.79603e-08
GO:0048469	cell maturation	#N/A	#N/A		3.26444	1.83913e-08
GO:0048599	oocyte development	#N/A	#N/A		3.65751	1.9242e-08
GO:0048667	cell morphogenesis involved in neuron differentiation	#N/A	#N/A		2.33813	2.13889e-08
GO:0048812	neuron projection morphogenesis	#N/A	#N/A		2.33281	2.3169e-08
GO:0010631	epithelial cell migration	#N/A	#N/A		3.37279	2.3259e-08
GO:0007297	ovarian follicle cell migration	#N/A	#N/A		3.72167	2.33822e-08
GO:0120039	plasma membrane bounded cell projection morphogenesis	#N/A	#N/A		2.3275	2.45276e-08
GO:0031175	neuron projection development	#N/A	#N/A		2.28069	2.8171e-08
GO:0048858	cell projection morphogenesis	#N/A	#N/A		2.31697	2.81842e-08
GO:0007351	tripartite regional subdivision	#N/A	#N/A		3.90547	2.81842e-08
GO:0008595	anterior/posterior axis specification, embryo	#N/A	#N/A		3.90547	2.81842e-08
GO:0098772	molecular function regulator	#N/A	#N/A		2.22333	2.9481e-08
GO:0001932	regulation of protein phosphorylation	#N/A	#N/A		2.86804	3.11385e-08
GO:0005912	adherens junction	#N/A	#N/A		4.46105	3.11385e-08
GO:0070161	anchoring junction	#N/A	#N/A		4.46105	3.11385e-08
GO:0006403	RNA localization	#N/A	#N/A		3.17762	3.34262e-08
GO:0009948	anterior/posterior axis specification	#N/A	#N/A		3.7337	3.83826e-08
GO:0007015	actin filament organization	#N/A	#N/A		3.5072	4.72561e-08
GO:0044087	regulation of cellular component biogenesis	#N/A	#N/A		2.58778	5.70812e-08
GO:0009952	anterior/posterior pattern specification	#N/A	#N/A		3.2371	6.02399e-08
GO:0007423	sensory organ development	#N/A	#N/A		2.23427	7.76213e-08
GO:0045597	positive regulation of cell differentiation	#N/A	#N/A		3.41367	8.9662e-08
GO:0000226	microtubule cytoskeleton organization	#N/A	#N/A		2.48175	1.02667e-07
GO:0010647	positive regulation of cell communication	#N/A	#N/A		2.35125	1.0942e-07
GO:0023056	positive regulation of signaling	#N/A	#N/A		2.35125	1.0942e-07
GO:0060810	intracellular mRNA localization involved in pattern specification process	#N/A	#N/A		4.98921	1.1073e-07
GO:0010720	positive regulation of cell development	#N/A	#N/A		3.46142	1.13423e-07
GO:0051960	regulation of nervous system development	#N/A	#N/A		2.45264	1.46351e-07
GO:0022603	regulation of anatomical structure morphogenesis	#N/A	#N/A		2.73094	1.8866e-07
GO:0051345	positive regulation of hydrolase activity	#N/A	#N/A		3.22634	1.8866e-07
GO:0007298	border follicle cell migration	#N/A	#N/A		3.66758	2.01429e-07
GO:0021700	developmental maturation	#N/A	#N/A		2.78368	2.63092e-07
GO:0008298	intracellular mRNA localization	#N/A	#N/A		4.3185	2.73813e-07
GO:0016049	cell growth	#N/A	#N/A		3.32203	2.86604e-07
GO:0060811	intracellular mRNA localization involved in anterior/posterior axis specification	#N/A	#N/A		4.95533	3.01812e-07
GO:0043549	regulation of kinase activity	#N/A	#N/A		3.49126	3.03093e-07
GO:0043547	positive regulation of GTPase activity	#N/A	#N/A		3.82842	3.03093e-07
GO:0007314	oocyte anterior/posterior axis specification	#N/A	#N/A		4.26709	3.30981e-07
GO:0030952	establishment or maintenance of cytoskeleton polarity	#N/A	#N/A		5.46188	4.17255e-07
GO:0051493	regulation of cytoskeleton organization	#N/A	#N/A		3.25646	4.37124e-07
GO:0007409	axonogenesis	#N/A	#N/A		2.4163	4.46606e-07
GO:0045859	regulation of protein kinase activity	#N/A	#N/A		3.52204	4.50708e-07
GO:0061564	axon development	#N/A	#N/A		2.38163	4.88742e-07
GO:0007315	pole plasm assembly	#N/A	#N/A		4.80048	4.88742e-07
GO:0008358	maternal determination of anterior/posterior axis, embryo	#N/A	#N/A		4.11995	6.13296e-07
GO:0009967	positive regulation of signal transduction	#N/A	#N/A		2.33617	6.34739e-07
GO:0007316	pole plasm RNA localization	#N/A	#N/A		5.2518	7.32181e-07
GO:0019094	pole plasm mRNA localization	#N/A	#N/A		5.2518	7.32181e-07
GO:0030951	establishment or maintenance of microtubule cytoskeleton polarity	#N/A	#N/A		5.97393	8.6703e-07
GO:0051338	regulation of transferase activity	#N/A	#N/A		3.22915	8.7319e-07
GO:0000278	mitotic cell cycle	#N/A	#N/A		2.11118	9.35188e-07
GO:0048584	positive regulation of response to stimulus	#N/A	#N/A		2.12439	9.79432e-07
GO:0051301	cell division	#N/A	#N/A		2.32091	1.0419e-06
GO:0042592	homeostatic process	#N/A	#N/A		2.14793	1.15227e-06
GO:0043087	regulation of GTPase activity	#N/A	#N/A		3.53139	1.40034e-06
GO:0051656	establishment of organelle localization	#N/A	#N/A		2.81628	1.61789e-06
GO:1902533	positive regulation of intracellular signal transduction	#N/A	#N/A		2.85962	1.77105e-06
GO:0019904	protein domain specific binding	#N/A	#N/A		4.01609	1.9252e-06
GO:0098590	plasma membrane region	#N/A	#N/A		2.39068	2.25514e-06
GO:0044430	cytoskeletal part	#N/A	#N/A		2.15386	2.38123e-06
GO:0051640	organelle localization	#N/A	#N/A		2.5568	3.27986e-06
GO:0005085	guanyl-nucleotide exchange factor activity	#N/A	#N/A		4.05374	3.4055e-06
GO:0015630	microtubule cytoskeleton	#N/A	#N/A		2.29963	3.47738e-06
GO:0050767	regulation of neurogenesis	#N/A	#N/A		2.54649	3.57091e-06
GO:0044448	cell cortex part	#N/A	#N/A		3.57623	3.7502e-06
GO:0007167	enzyme linked receptor protein signaling pathway	#N/A	#N/A		2.49461	4.11044e-06
GO:0016301	kinase activity	#N/A	#N/A		2.20237	4.85262e-06
GO:0022604	regulation of cell morphogenesis	#N/A	#N/A		3.10334	5.50112e-06
GO:0051247	positive regulation of protein metabolic process	#N/A	#N/A		2.3275	6.32977e-06
GO:0032970	regulation of actin filament-based process	#N/A	#N/A		3.58436	6.66911e-06
GO:0099738	cell cortex region	#N/A	#N/A		4.26709	6.67074e-06
GO:0005096	GTPase activator activity	#N/A	#N/A		3.71051	7.01782e-06
GO:0030010	establishment of cell polarity	#N/A	#N/A		4.47695	7.26182e-06
GO:0032155	cell division site part	#N/A	#N/A		5.08419	7.26182e-06
GO:1903047	mitotic cell cycle process	#N/A	#N/A		2.21987	8.95788e-06
GO:0008047	enzyme activator activity	#N/A	#N/A		3.01889	9.16681e-06
GO:0001654	eye development	#N/A	#N/A		2.15034	9.20789e-06
GO:0048880	sensory system development	#N/A	#N/A		2.15034	9.20789e-06
GO:0150063	visual system development	#N/A	#N/A		2.15034	9.20789e-06
GO:0032153	cell division site	#N/A	#N/A		4.97827	9.29236e-06
GO:0045451	pole plasm oskar mRNA localization	#N/A	#N/A		4.97827	9.29236e-06
GO:0030695	GTPase regulator activity	#N/A	#N/A		3.63157	9.55046e-06
GO:0032270	positive regulation of cellular protein metabolic process	#N/A	#N/A		2.33813	1.00143e-05
GO:0005913	cell-cell adherens junction	#N/A	#N/A		8.08501	1.04221e-05
GO:0060589	nucleoside-triphosphatase regulator activity	#N/A	#N/A		3.35271	1.07898e-05
GO:0005088	Ras guanyl-nucleotide exchange factor activity	#N/A	#N/A		4.33482	1.08734e-05
GO:0009953	dorsal/ventral pattern formation	#N/A	#N/A		2.97837	1.12724e-05
GO:0045165	cell fate commitment	#N/A	#N/A		2.29444	1.15793e-05
GO:0023014	signal transduction by protein phosphorylation	#N/A	#N/A		2.8984	1.18068e-05
GO:0008017	microtubule binding	#N/A	#N/A		3.32304	1.2309e-05
GO:0033043	regulation of organelle organization	#N/A	#N/A		2.12249	1.26488e-05
GO:0030054	cell junction	#N/A	#N/A		2.54867	1.41168e-05
GO:0045179	apical cortex	#N/A	#N/A		4.77914	1.50936e-05
GO:0032154	cleavage furrow	#N/A	#N/A		5.53569	1.65797e-05
GO:0048638	regulation of developmental growth	#N/A	#N/A		2.52581	1.71141e-05
GO:0051049	regulation of transport	#N/A	#N/A		2.36528	1.91381e-05
GO:0004672	protein kinase activity	#N/A	#N/A		2.3909	2.05758e-05
GO:0008283	cell proliferation	#N/A	#N/A		2.14546	2.05758e-05
GO:0099512	supramolecular fiber	#N/A	#N/A		2.50336	2.05758e-05
GO:0032956	regulation of actin cytoskeleton organization	#N/A	#N/A		3.44815	2.07223e-05
GO:1902903	regulation of supramolecular fiber organization	#N/A	#N/A		3.56372	2.25982e-05
GO:0007169	transmembrane receptor protein tyrosine kinase signaling pathway	#N/A	#N/A		2.67558	2.32946e-05
GO:0016325	oocyte microtubule cytoskeleton organization	#N/A	#N/A		5.86725	2.37305e-05
GO:0046843	dorsal appendage formation	#N/A	#N/A		4.59533	2.38947e-05
GO:0045860	positive regulation of protein kinase activity	#N/A	#N/A		4.07603	2.39387e-05
GO:0099081	supramolecular polymer	#N/A	#N/A		2.4813	2.41552e-05
GO:0060541	respiratory system development	#N/A	#N/A		2.42814	2.7429e-05
GO:0045995	regulation of embryonic development	#N/A	#N/A		3.65751	2.78708e-05
GO:0010562	positive regulation of phosphorus metabolic process	#N/A	#N/A		2.82661	2.78708e-05
GO:0045937	positive regulation of phosphate metabolic process	#N/A	#N/A		2.82661	2.78708e-05
GO:0004674	protein serine/threonine kinase activity	#N/A	#N/A		2.64697	2.78708e-05
GO:0099080	supramolecular complex	#N/A	#N/A		2.45963	2.86121e-05
GO:0051962	positive regulation of nervous system development	#N/A	#N/A		3.0432	3.03129e-05
GO:0032535	regulation of cellular component size	#N/A	#N/A		2.68491	3.11168e-05
GO:0007424	open tracheal system development	#N/A	#N/A		2.44894	3.11168e-05
GO:0033674	positive regulation of kinase activity	#N/A	#N/A		3.95788	3.45085e-05
GO:0007293	germarium-derived egg chamber formation	#N/A	#N/A		3.44999	3.49849e-05
GO:0006898	receptor-mediated endocytosis	#N/A	#N/A		4.12944	4.06691e-05
GO:0051347	positive regulation of transferase activity	#N/A	#N/A		3.72003	4.07203e-05
GO:0120035	regulation of plasma membrane bounded cell projection organization	#N/A	#N/A		2.90525	4.10823e-05
GO:0051336	regulation of hydrolase activity	#N/A	#N/A		2.24428	4.41216e-05
GO:0031344	regulation of cell projection organization	#N/A	#N/A		2.88479	4.63137e-05
GO:0045202	synapse	#N/A	#N/A		2.13355	4.81497e-05
GO:0045664	regulation of neuron differentiation	#N/A	#N/A		2.66385	5.29165e-05
GO:0048878	chemical homeostasis	#N/A	#N/A		2.35672	6.93663e-05
GO:0009968	negative regulation of signal transduction	#N/A	#N/A		2.12061	7.31281e-05
GO:0042327	positive regulation of phosphorylation	#N/A	#N/A		2.80576	7.41831e-05
GO:0007417	central nervous system development	#N/A	#N/A		2.30287	8.20292e-05
GO:0051258	protein polymerization	#N/A	#N/A		3.37616	8.46773e-05
GO:1990778	protein localization to cell periphery	#N/A	#N/A		4.11995	8.59577e-05
GO:0002376	immune system process	#N/A	#N/A		1.93081	9.63894e-05
GO:0048471	perinuclear region of cytoplasm	#N/A	#N/A		3.64125	0.000101803
GO:0001934	positive regulation of protein phosphorylation	#N/A	#N/A		2.82426	0.000102256
GO:0031594	neuromuscular junction	#N/A	#N/A		3.45431	0.000110042
GO:0051726	regulation of cell cycle	#N/A	#N/A		2.12673	0.000113175
GO:0016773	phosphotransferase activity, alcohol group as acceptor	#N/A	#N/A		2.10072	0.000115781
GO:1902532	negative regulation of intracellular signal transduction	#N/A	#N/A		2.96228	0.000118919
GO:0010941	regulation of cell death	#N/A	#N/A		2.25807	0.000121282
GO:1905879	regulation of oogenesis	#N/A	#N/A		3.76508	0.000125374
GO:0010648	negative regulation of cell communication	#N/A	#N/A		2.0482	0.000126589
GO:0050769	positive regulation of neurogenesis	#N/A	#N/A		3.26841	0.000129639
GO:0031401	positive regulation of protein modification process	#N/A	#N/A		2.53212	0.000129905
GO:0046903	secretion	#N/A	#N/A		2.31435	0.000132141
GO:0023057	negative regulation of signaling	#N/A	#N/A		2.04237	0.000133625
GO:0015631	tubulin binding	#N/A	#N/A		2.84473	0.00013707
GO:0009950	dorsal/ventral axis specification	#N/A	#N/A		3.54667	0.00013707
GO:0016192	vesicle-mediated transport	#N/A	#N/A		1.84338	0.000148226
GO:0008544	epidermis development	#N/A	#N/A		3.91733	0.00014955
GO:0030856	regulation of epithelial cell differentiation	#N/A	#N/A		4.81415	0.000168311
GO:0072384	organelle transport along microtubule	#N/A	#N/A		5.90828	0.000171482
GO:0030837	negative regulation of actin filament polymerization	#N/A	#N/A		7.96524	0.000171482
GO:0000281	mitotic cytokinesis	#N/A	#N/A		3.65751	0.000172074
GO:0030705	cytoskeleton-dependent intracellular transport	#N/A	#N/A		3.65751	0.000172074
GO:0032271	regulation of protein polymerization	#N/A	#N/A		3.85415	0.000178356
GO:0099513	polymeric cytoskeletal fiber	#N/A	#N/A		2.58612	0.000183756
GO:0000165	MAPK cascade	#N/A	#N/A		2.64284	0.000188274
GO:0048585	negative regulation of response to stimulus	#N/A	#N/A		1.95439	0.000189452
GO:0031098	stress-activated protein kinase signaling cascade	#N/A	#N/A		3.2973	0.000191153
GO:0015629	actin cytoskeleton	#N/A	#N/A		2.94282	0.00019761
GO:0000910	cytokinesis	#N/A	#N/A		2.94282	0.00019761
GO:0031532	actin cytoskeleton reorganization	#N/A	#N/A		5.17223	0.000200856
GO:0051494	negative regulation of cytoskeleton organization	#N/A	#N/A		5.17223	0.000200856
GO:0030706	germarium-derived oocyte differentiation	#N/A	#N/A		5.17223	0.000200856
GO:0051321	meiotic cell cycle	#N/A	#N/A		2.25697	0.000204869
GO:0007310	oocyte dorsal/ventral axis specification	#N/A	#N/A		4.6938	0.000205952
GO:0043408	regulation of MAPK cascade	#N/A	#N/A		2.76106	0.000205952
GO:0048749	compound eye development	#N/A	#N/A		1.99686	0.000212531
GO:0110053	regulation of actin filament organization	#N/A	#N/A		3.55591	0.000232469
GO:0046530	photoreceptor cell differentiation	#N/A	#N/A		2.38957	0.000241588
GO:0061024	membrane organization	#N/A	#N/A		2.34589	0.00024334
GO:0010769	regulation of cell morphogenesis involved in differentiation	#N/A	#N/A		3.22402	0.000247818
GO:0048592	eye morphogenesis	#N/A	#N/A		2.08426	0.000263882
GO:0090596	sensory organ morphogenesis	#N/A	#N/A		2.08426	0.000263882
GO:0032272	negative regulation of protein polymerization	#N/A	#N/A		7.46741	0.000263882
GO:0016324	apical plasma membrane	#N/A	#N/A		3.33041	0.000282876
GO:0061640	cytoskeleton-dependent cytokinesis	#N/A	#N/A		2.94817	0.000297657
GO:0040001	establishment of mitotic spindle localization	#N/A	#N/A		5.48626	0.000305838
GO:1902904	negative regulation of supramolecular fiber organization	#N/A	#N/A		5.48626	0.000305838
GO:0050808	synapse organization	#N/A	#N/A		2.11841	0.000308485
GO:0060560	developmental growth involved in morphogenesis	#N/A	#N/A		3.04189	0.000311819
GO:0071900	regulation of protein serine/threonine kinase activity	#N/A	#N/A		3.4598	0.000312997
GO:0007304	chorion-containing eggshell formation	#N/A	#N/A		2.92161	0.000330206
GO:0045169	fusome	#N/A	#N/A		4.87667	0.000330206
GO:0030858	positive regulation of epithelial cell differentiation	#N/A	#N/A		4.87667	0.000330206
GO:0008219	cell death	#N/A	#N/A		1.94802	0.000361954
GO:0019900	kinase binding	#N/A	#N/A		3.12002	0.000366619
GO:0043254	regulation of protein complex assembly	#N/A	#N/A		2.89553	0.00037178
GO:0010927	cellular component assembly involved in morphogenesis	#N/A	#N/A		2.64439	0.000380668
GO:0060341	regulation of cellular localization	#N/A	#N/A		2.71542	0.000383964
GO:0030708	germarium-derived female germ-line cyst encapsulation	#N/A	#N/A		8.53418	0.000404962
GO:0048139	female germ-line cyst encapsulation	#N/A	#N/A		8.53418	0.000404962
GO:0030703	eggshell formation	#N/A	#N/A		2.8699	0.000415375
GO:0060090	molecular adaptor activity	#N/A	#N/A		4.74121	0.000419493
GO:0016333	morphogenesis of follicular epithelium	#N/A	#N/A		4.01609	0.000421373
GO:0035186	syncytial blastoderm mitotic cell cycle	#N/A	#N/A		5.93682	0.000439737
GO:0098793	presynapse	#N/A	#N/A		2.29766	0.000454833
GO:0030865	cortical cytoskeleton organization	#N/A	#N/A		3.51407	0.000459219
GO:0099111	microtubule-based transport	#N/A	#N/A		3.51407	0.000459219
GO:0055088	lipid homeostasis	#N/A	#N/A		3.51407	0.000459219
GO:0006886	intracellular protein transport	#N/A	#N/A		1.92191	0.0004731
GO:0030111	regulation of Wnt signaling pathway	#N/A	#N/A		3.17551	0.000478677
GO:0007267	cell-cell signaling	#N/A	#N/A		1.81028	0.000511664
GO:0051130	positive regulation of cellular component organization	#N/A	#N/A		2.05997	0.000513571
GO:0005815	microtubule organizing center	#N/A	#N/A		2.51649	0.000533766
GO:0046620	regulation of organ growth	#N/A	#N/A		3.63752	0.000585399
GO:0002164	larval development	#N/A	#N/A		2.50046	0.000586472
GO:0031333	negative regulation of protein complex assembly	#N/A	#N/A		6.6377	0.000586472
GO:0032482	Rab protein signal transduction	#N/A	#N/A		4.17227	0.000586472
GO:0046579	positive regulation of Ras protein signal transduction	#N/A	#N/A		4.17227	0.000586472
GO:0051057	positive regulation of small GTPase mediated signal transduction	#N/A	#N/A		4.17227	0.000586472
GO:0031032	actomyosin structure organization	#N/A	#N/A		2.99136	0.000588721
GO:0042060	wound healing	#N/A	#N/A		2.99136	0.000588721
GO:0001754	eye photoreceptor cell differentiation	#N/A	#N/A		2.38385	0.000610698
GO:0008154	actin polymerization or depolymerization	#N/A	#N/A		3.41367	0.000611861
GO:0006955	immune response	#N/A	#N/A		2.03888	0.000611861
GO:2000241	regulation of reproductive process	#N/A	#N/A		2.87131	0.000614252
GO:0032940	secretion by cell	#N/A	#N/A		2.24373	0.000653348
GO:0016772	transferase activity, transferring phosphorus-containing groups	#N/A	#N/A		1.77426	0.000681968
GO:0005911	cell-cell junction	#N/A	#N/A		2.84473	0.000690852
GO:0035317	imaginal disc-derived wing hair organization	#N/A	#N/A		4.08156	0.0007067
GO:0030234	enzyme regulator activity	#N/A	#N/A		1.97353	0.000739866
GO:0043067	regulation of programmed cell death	#N/A	#N/A		2.19019	0.000740182
GO:0044089	positive regulation of cellular component biogenesis	#N/A	#N/A		2.57867	0.000751348
GO:0007411	axon guidance	#N/A	#N/A		2.06321	0.000772883
GO:0070201	regulation of establishment of protein localization	#N/A	#N/A		3.52204	0.000783692
GO:1903429	regulation of cell maturation	#N/A	#N/A		4.3765	0.000799699
GO:0035023	regulation of Rho protein signal transduction	#N/A	#N/A		4.80048	0.000845249
GO:0035315	hair cell differentiation	#N/A	#N/A		3.99472	0.000845249
GO:0035316	non-sensory hair organization	#N/A	#N/A		3.99472	0.000845249
GO:2000243	positive regulation of reproductive process	#N/A	#N/A		3.99472	0.000845249
GO:0042127	regulation of cell proliferation	#N/A	#N/A		2.17098	0.000845249
GO:0048732	gland development	#N/A	#N/A		2.31907	0.000911124
GO:0030424	axon	#N/A	#N/A		2.1521	0.000984712
GO:0046847	filopodium assembly	#N/A	#N/A		4.26709	0.000985752
GO:0030833	regulation of actin filament polymerization	#N/A	#N/A		3.65751	0.000987504
GO:0014009	glial cell proliferation	#N/A	#N/A		7.31501	0.00102303
GO:0007306	eggshell chorion assembly	#N/A	#N/A		3.08464	0.00105651
GO:0007346	regulation of mitotic cell cycle	#N/A	#N/A		2.29413	0.00106921
GO:0042981	regulation of apoptotic process	#N/A	#N/A		2.2413	0.0011472
GO:0000132	establishment of mitotic spindle orientation	#N/A	#N/A		5.97393	0.00116012
GO:0016482	cytosolic transport	#N/A	#N/A		3.59334	0.00116356
GO:1903046	meiotic cell cycle process	#N/A	#N/A		2.16251	0.00116563
GO:0060249	anatomical structure homeostasis	#N/A	#N/A		2.42261	0.00122997
GO:0009306	protein secretion	#N/A	#N/A		3.18609	0.00122997
GO:0035265	organ growth	#N/A	#N/A		3.18609	0.00122997
GO:0045927	positive regulation of growth	#N/A	#N/A		2.695	0.00131356
GO:0051293	establishment of spindle localization	#N/A	#N/A		4.5181	0.00133653
GO:0051653	spindle localization	#N/A	#N/A		4.5181	0.00133653
GO:0061061	muscle structure development	#N/A	#N/A		2.14311	0.00133653
GO:0097485	neuron projection guidance	#N/A	#N/A		1.99736	0.00134709
GO:0033301	cell cycle comprising mitosis without cytokinesis	#N/A	#N/A		5.05729	0.00134709
GO:0012501	programmed cell death	#N/A	#N/A		1.90794	0.00136953
GO:0022416	chaeta development	#N/A	#N/A		3.14417	0.00139439
GO:0010970	transport along microtubule	#N/A	#N/A		3.31177	0.00139952
GO:0009913	epidermal cell differentiation	#N/A	#N/A		3.75504	0.0014334
GO:0045448	mitotic cell cycle, embryonic	#N/A	#N/A		4.0639	0.00143961
GO:0007303	cytoplasmic transport, nurse cell to oocyte	#N/A	#N/A		6.82734	0.00151725
GO:0017124	SH3 domain binding	#N/A	#N/A		6.82734	0.00151725
GO:0007018	microtubule-based movement	#N/A	#N/A		2.43834	0.00153551
GO:0009611	response to wounding	#N/A	#N/A		2.5738	0.00153886
GO:0002168	instar larval development	#N/A	#N/A		3.26307	0.00159726
GO:0005915	zonula adherens	#N/A	#N/A		8.53418	0.00159726
GO:0043043	peptide biosynthetic process	#N/A	#N/A		1.74016	0.00159726
GO:0030716	oocyte fate determination	#N/A	#N/A		4.38901	0.00162973
GO:0098657	import into cell	#N/A	#N/A		2.07976	0.00164979
GO:0048813	dendrite morphogenesis	#N/A	#N/A		2.36166	0.00168996
GO:0007294	germarium-derived oocyte fate determination	#N/A	#N/A		4.87667	0.00170896
GO:0010975	regulation of neuron projection development	#N/A	#N/A		2.7118	0.00175569
GO:0045926	negative regulation of growth	#N/A	#N/A		2.7118	0.00175569
GO:0008064	regulation of actin polymerization or depolymerization	#N/A	#N/A		3.41367	0.00178451
GO:0030832	regulation of actin filament length	#N/A	#N/A		3.41367	0.00178451
GO:0051223	regulation of protein transport	#N/A	#N/A		3.41367	0.00178451
GO:0030866	cortical actin cytoskeleton organization	#N/A	#N/A		3.41367	0.00178451
GO:0007349	cellularization	#N/A	#N/A		2.78667	0.00194
GO:0008361	regulation of cell size	#N/A	#N/A		2.68669	0.00194
GO:0060538	skeletal muscle organ development	#N/A	#N/A		3.61062	0.00196207
GO:0007098	centrosome cycle	#N/A	#N/A		3.02477	0.00199804
GO:0001558	regulation of cell growth	#N/A	#N/A		3.02477	0.00199804
GO:0005874	microtubule	#N/A	#N/A		2.51394	0.00199804
GO:0044456	synapse part	#N/A	#N/A		1.99668	0.00199804
GO:0035329	hippo signaling	#N/A	#N/A		3.87917	0.00203428
GO:0045172	germline ring canal	#N/A	#N/A		5.43084	0.00203428
GO:0045792	negative regulation of cell size	#N/A	#N/A		5.43084	0.00203428
GO:0046328	regulation of JNK cascade	#N/A	#N/A		3.35771	0.00204273
GO:0001745	compound eye morphogenesis	#N/A	#N/A		1.94226	0.00208056
GO:0001751	compound eye photoreceptor cell differentiation	#N/A	#N/A		2.2692	0.00209144
GO:0036335	intestinal stem cell homeostasis	#N/A	#N/A		4.70851	0.00212004
GO:0046580	negative regulation of Ras protein signal transduction	#N/A	#N/A		6.40064	0.0021228
GO:0007266	Rho protein signal transduction	#N/A	#N/A		3.54249	0.00226579
GO:0030041	actin filament polymerization	#N/A	#N/A		3.30355	0.00236223
GO:0030155	regulation of cell adhesion	#N/A	#N/A		3.79297	0.0024082
GO:0072659	protein localization to plasma membrane	#N/A	#N/A		3.79297	0.0024082
GO:0007416	synapse assembly	#N/A	#N/A		2.28966	0.00247142
GO:0035371	microtubule plus-end	#N/A	#N/A		7.75835	0.00252674
GO:0007436	larval salivary gland morphogenesis	#N/A	#N/A		7.75835	0.00252674
GO:0014013	regulation of gliogenesis	#N/A	#N/A		7.75835	0.00252674
GO:0060251	regulation of glial cell proliferation	#N/A	#N/A		7.75835	0.00252674
GO:0047496	vesicle transport along microtubule	#N/A	#N/A		7.75835	0.00252674
GO:0099518	vesicle cytoskeletal trafficking	#N/A	#N/A		7.75835	0.00252674
GO:0006412	translation	#N/A	#N/A		1.74748	0.00253524
GO:0006935	chemotaxis	#N/A	#N/A		1.91584	0.00257706
GO:0048675	axon extension	#N/A	#N/A		3.47689	0.00260709
GO:0043900	regulation of multi-organism process	#N/A	#N/A		2.27578	0.00262148
GO:0005089	Rho guanyl-nucleotide exchange factor activity	#N/A	#N/A		4.55156	0.00262148
GO:0030539	male genitalia development	#N/A	#N/A		5.19472	0.00262148
GO:0007051	spindle organization	#N/A	#N/A		2.51828	0.00268269
GO:0046777	protein autophosphorylation	#N/A	#N/A		4.04251	0.00285424
GO:0051647	nucleus localization	#N/A	#N/A		4.04251	0.00285424
GO:0030713	ovarian follicle cell stalk formation	#N/A	#N/A		6.02413	0.00294587
GO:0051058	negative regulation of small GTPase mediated signal transduction	#N/A	#N/A		6.02413	0.00294587
GO:0006897	endocytosis	#N/A	#N/A		2.12293	0.00301189
GO:0007474	imaginal disc-derived wing vein specification	#N/A	#N/A		3.41367	0.00301189
GO:0060548	negative regulation of cell death	#N/A	#N/A		2.42014	0.00301725
GO:0032872	regulation of stress-activated MAPK cascade	#N/A	#N/A		3.20032	0.00301725
GO:0070302	regulation of stress-activated protein kinase signaling cascade	#N/A	#N/A		3.20032	0.00301725
GO:0008360	regulation of cell shape	#N/A	#N/A		3.20032	0.00301725
GO:0030496	midbody	#N/A	#N/A		4.40474	0.00324183
GO:0007097	nuclear migration	#N/A	#N/A		4.40474	0.00324183
GO:0016358	dendrite development	#N/A	#N/A		2.23514	0.00326201
GO:0050803	regulation of synapse structure or activity	#N/A	#N/A		2.23514	0.00326201
GO:0045666	positive regulation of neuron differentiation	#N/A	#N/A		2.9985	0.00329748
GO:0007480	imaginal disc-derived leg morphogenesis	#N/A	#N/A		2.9985	0.00329748
GO:0046621	negative regulation of organ growth	#N/A	#N/A		4.97827	0.00336095
GO:0043062	extracellular structure organization				3.15108	0.00343508
GO:0001894	tissue homeostasis				3.35271	0.00343508
GO:0002790	peptide secretion				2.84473	0.00343508
GO:0007435	salivary gland morphogenesis				2.72367	0.00346276
GO:0022612	gland morphogenesis				2.72367	0.00346276
GO:0050807	regulation of synapse organization				2.32223	0.00355959
GO:0060828	regulation of canonical Wnt signaling pathway				2.95852	0.00370697
GO:0051270	regulation of cellular component movement				2.60089	0.00377982
GO:1990752	microtubule end				7.11182	0.00377982
GO:0003381	epithelial cell morphogenesis involved in gastrulation				7.11182	0.00377982
GO:0003384	apical constriction involved in gastrulation				7.11182	0.00377982
GO:0001709	cell fate determination				2.36715	0.00382096
GO:0016050	vesicle organization				2.695	0.00382096
GO:1904951	positive regulation of establishment of protein localization				4.26709	0.00389645
GO:0048872	homeostasis of number of cells				4.26709	0.00389645
GO:0016476	regulation of embryonic cell shape				4.26709	0.00389645
GO:1990138	neuron projection extension				3.29389	0.00389645
GO:0048803	imaginal disc-derived male genitalia morphogenesis				5.68945	0.00389645
GO:0099003	vesicle-mediated transport in synapse				2.5014	0.00392237
GO:0071902	positive regulation of protein serine/threonine kinase activity				3.84038	0.00394934
GO:1905881	positive regulation of oogenesis				3.84038	0.00394934
GO:0016055	Wnt signaling pathway				2.41914	0.00403541
GO:0006915	apoptotic process				1.925	0.00403541
GO:0042330	taxis				1.78398	0.00410165
GO:0031982	vesicle				1.71091	0.00415592
GO:0045171	intercellular bridge				4.77914	0.00416949
GO:0032869	cellular response to insulin stimulus				3.05702	0.0043251
GO:1902905	positive regulation of supramolecular fiber organization				3.48334	0.00433125
GO:0030335	positive regulation of cell migration				3.48334	0.00433125
GO:0048588	developmental cell growth				2.88167	0.00457784
GO:0032880	regulation of protein localization				2.63944	0.0046095
GO:0008285	negative regulation of cell proliferation				2.74663	0.00464765
GO:0007367	segment polarity determination				3.74671	0.00464765
GO:0017022	myosin binding				3.74671	0.00464765
GO:0051489	regulation of filopodium assembly				4.13778	0.00464765
GO:0043405	regulation of MAP kinase activity				4.13778	0.00464765
GO:0007300	ovarian nurse cell to oocyte transport				4.13778	0.00464765
GO:1903688	positive regulation of border follicle cell migration				4.13778	0.00464765
GO:0198738	cell-cell signaling by wnt				2.31642	0.00473053
GO:0006417	regulation of translation				2.31642	0.00473053
GO:0090087	regulation of peptide transport				3.01206	0.0048124
GO:0051272	positive regulation of cellular component movement				3.01206	0.0048124
GO:0030198	extracellular matrix organization				3.41367	0.00495219
GO:0035215	genital disc development				3.41367	0.00495219
GO:0051015	actin filament binding				3.41367	0.00495219
GO:0032006	regulation of TOR signaling				3.18224	0.00495219
GO:0032386	regulation of intracellular transport				3.18224	0.00495219
GO:0031023	microtubule organizing center organization				2.6125	0.00495219
GO:0035218	leg disc development				2.6125	0.00495219
GO:0005819	spindle				2.43834	0.00495219
GO:0007478	leg disc morphogenesis				2.84473	0.00495892
GO:0009719	response to endogenous stimulus				1.91854	0.00495892
GO:0035126	post-embryonic genitalia morphogenesis				5.39001	0.00496186
GO:0048805	imaginal disc-derived genitalia morphogenesis				5.39001	0.00496186
GO:0048808	male genitalia morphogenesis				5.39001	0.00496186
GO:0090598	male anatomical structure morphogenesis				5.39001	0.00496186
GO:0008103	oocyte microtubule cytoskeleton polarization				5.39001	0.00496186
GO:0051294	establishment of spindle orientation				4.59533	0.00504913
GO:0042461	photoreceptor cell development				2.50545	0.00516731
GO:0007519	skeletal muscle tissue development				6.56475	0.00522545
GO:0071236	cellular response to antibiotic				6.56475	0.00522545
GO:0043604	amide biosynthetic process				1.63051	0.00523141
GO:0032868	response to insulin				2.96841	0.00524919
GO:0071375	cellular response to peptide hormone stimulus				2.96841	0.00524919
GO:1901653	cellular response to peptide				2.96841	0.00524919
GO:0098562	cytoplasmic side of membrane				3.65751	0.00524919
GO:0010634	positive regulation of epithelial cell migration				4.01609	0.00540733
GO:1903684	regulation of border follicle cell migration				4.01609	0.00540733
GO:0008284	positive regulation of cell proliferation				2.80872	0.00542284
GO:0007420	brain development				2.48267	0.00559536
GO:0010564	regulation of cell cycle process				2.12149	0.00571812
GO:0051124	synaptic growth at neuromuscular junction				2.3275	0.00580122
GO:0007254	JNK cascade				2.926	0.00589843
GO:0030334	regulation of cell migration				2.926	0.00589843
GO:0033157	regulation of intracellular protein transport				4.42513	0.00624863
GO:0007365	periodic partitioning				3.28238	0.00641226
GO:2000147	positive regulation of cell motility				3.28238	0.00641226
GO:0030864	cortical actin cytoskeleton				5.12051	0.00643667
GO:0048138	germ-line cyst encapsulation				5.12051	0.00643667
GO:0043434	response to peptide hormone				2.88479	0.00663223
GO:1901652	response to peptide				2.88479	0.00663223
GO:0050657	nucleic acid transport				2.43834	0.00666103
GO:0050658	RNA transport				2.43834	0.00666103
GO:0043005	neuron projection				1.68576	0.00666976
GO:0048512	circadian behavior				2.51005	0.00704389
GO:0010623	programmed cell death involved in cell development				2.51005	0.00704389
GO:0060491	regulation of cell projection assembly				3.49126	0.00716831
GO:0120032	regulation of plasma membrane bounded cell projection assembly				3.49126	0.00716831
GO:0032147	activation of protein kinase activity				3.49126	0.00716831
GO:0005813	centrosome				2.41676	0.00723189
GO:0051236	establishment of RNA localization				2.41676	0.00723189
GO:0019915	lipid storage				3.22045	0.0072501
GO:0048639	positive regulation of developmental growth				2.59736	0.0072501
GO:0042462	eye photoreceptor cell development				2.59736	0.0072501
GO:0034248	regulation of cellular amide metabolic process				2.07461	0.0073728
GO:0007622	rhythmic behavior				2.48568	0.0076554
GO:0008258	head involution				3.79297	0.00765886
GO:0007528	neuromuscular junction development				2.10844	0.00771407
GO:0001752	compound eye photoreceptor fate commitment				2.98019	0.00793162
GO:0035112	genitalia morphogenesis				4.87667	0.00819074
GO:0006446	regulation of translational initiation				4.87667	0.00819074
GO:0048640	negative regulation of developmental growth				2.67336	0.00819074
GO:2000145	regulation of cell motility				2.80576	0.00819074
GO:0032506	cytokinetic process				3.41367	0.00823625
GO:0010632	regulation of epithelial cell migration				3.41367	0.00823625
GO:0051495	positive regulation of cytoskeleton organization				3.16081	0.00823625
GO:0051050	positive regulation of transport				2.37473	0.00849476
GO:0051129	negative regulation of cellular component organization				2.13355	0.00855357
GO:0042706	eye photoreceptor cell fate commitment				2.93362	0.00888976
GO:0048871	multicellular organismal homeostasis				2.93362	0.00888976
GO:0061572	actin filament bundle organization				3.69046	0.00901777
GO:0035152	regulation of tube architecture, open tracheal system				2.64153	0.00901777
GO:0080135	regulation of cellular response to stress				2.35426	0.00922609
GO:0090162	establishment of epithelial cell polarity				5.68945	0.00993327
GO:0007173	epidermal growth factor receptor signaling pathway				2.88849	0.0100313
GO:0038127	ERBB signaling pathway				2.88849	0.0100313
GO:0043069	negative regulation of programmed cell death				2.33414	0.0100462
GO:0009826	unidimensional cell growth				4.65501	0.0103575
GO:0007483	genital disc morphogenesis				4.65501	0.0103575
GO:0098552	side of membrane				3.04792	0.0107161
GO:0007422	peripheral nervous system development				3.04792	0.0107161
GO:0048511	rhythmic process				2.13355	0.0109977
GO:0031929	TOR signaling				2.84473	0.0112652
GO:0051403	stress-activated MAPK cascade				2.695	0.0113106
GO:0051650	establishment of vesicle localization				2.46347	0.0115775
GO:0008356	asymmetric cell division				2.37061	0.0118263
GO:0060070	canonical Wnt signaling pathway				2.55044	0.012202
GO:0022804	active transmembrane transporter activity				1.86461	0.0122479
GO:0034332	adherens junction organization				3.5012	0.0125397
GO:0007591	molting cycle, chitin-based cuticle				2.43834	0.0126569
GO:0042303	molting cycle				2.43834	0.0126569
GO:0005875	microtubule associated complex				2.27578	0.0128022
GO:0017145	stem cell division				2.34886	0.0128243
GO:1905114	cell surface receptor signaling pathway involved in cell-cell signaling				2.14847	0.0131309
GO:0042051	compound eye photoreceptor development				2.52146	0.0133466
GO:0051222	positive regulation of protein transport				3.85415	0.0133466
GO:0046661	male sex differentiation				3.85415	0.0133466
GO:0032947	protein-containing complex scaffold activity				3.85415	0.0133466
GO:0060322	head development				2.1982	0.0134769
GO:0043902	positive regulation of multi-organism process				2.6259	0.013812
GO:0071495	cellular response to endogenous stimulus				1.87153	0.013812
GO:0051235	maintenance of location				2.3275	0.013812
GO:0030588	pseudocleavage				6.82734	0.013812
GO:0030589	pseudocleavage involved in syncytial blastoderm formation				6.82734	0.013812
GO:0030859	polarized epithelial cell differentiation				6.82734	0.013812
GO:0043296	apical junction complex				2.76106	0.013812
GO:0001933	negative regulation of protein phosphorylation				2.76106	0.013812
GO:0040017	positive regulation of locomotion				2.76106	0.013812
GO:1903827	regulation of cellular protein localization				3.13501	0.0142757
GO:0008088	axo-dendritic transport				3.41367	0.0143212
GO:0015931	nucleobase-containing compound transport				2.18167	0.0143212
GO:0006914	autophagy				2.03195	0.0143277
GO:0061919	process utilizing autophagic mechanism				2.03195	0.0143277
GO:0033267	axon part				2.23847	0.0146407
GO:0051648	vesicle localization				2.38957	0.0147375
GO:0032886	regulation of microtubule-based process				2.89294	0.0151454
GO:0042326	negative regulation of phosphorylation				2.72104	0.0153358
GO:0000912	assembly of actomyosin apparatus involved in cytokinesis				4.26709	0.0156573
GO:0033227	dsRNA transport				4.26709	0.0156573
GO:0007317	regulation of pole plasm oskar mRNA localization				4.26709	0.0156573
GO:0060281	regulation of oocyte development				4.26709	0.0156573
GO:0007431	salivary gland development				2.22027	0.0156919
GO:0035272	exocrine system development				2.22027	0.0156919
GO:0007517	muscle organ development				2.36591	0.0159309
GO:0007447	imaginal disc pattern formation				2.36591	0.0159309
GO:0030178	negative regulation of Wnt signaling pathway				3.33041	0.0163483
GO:0051298	centrosome duplication				3.33041	0.0163483
GO:0051302	regulation of cell division				3.33041	0.0163483
GO:0045570	regulation of imaginal disc growth				3.33041	0.0163483
GO:0035025	positive regulation of Rho protein signal transduction				5.02011	0.0167375
GO:0071711	basement membrane organization				5.02011	0.0167375
GO:0046552	photoreceptor cell fate commitment				2.68217	0.016811
GO:0051963	regulation of synapse assembly				2.26571	0.0171534
GO:0051046	regulation of secretion				2.52865	0.0180595
GO:0015405	P-P-bond-hydrolysis-driven transmembrane transporter activity				2.18475	0.0181604
GO:0031109	microtubule polymerization or depolymerization				3.01206	0.0181674
GO:0003382	epithelial cell morphogenesis				3.62056	0.0182801
GO:0051093	negative regulation of developmental process				1.87834	0.0185472
GO:0007507	heart development				2.31997	0.0187352
GO:0050770	regulation of axonogenesis				2.79809	0.0187394
GO:0042067	establishment of ommatidial planar polarity				2.79809	0.0187394
GO:0009954	proximal/distal pattern formation				4.09641	0.0187734
GO:0007485	imaginal disc-derived male genitalia development				4.09641	0.0187734
GO:0003383	apical constriction				4.09641	0.0187734
GO:1902875	regulation of embryonic pattern specification				4.09641	0.0187734
GO:0016199	axon midline choice point recognition				4.09641	0.0187734
GO:0007623	circadian rhythm				2.06195	0.0189516
GO:0015399	primary active transmembrane transporter activity				2.16741	0.0191706
GO:0043506	regulation of JUN kinase activity				6.20668	0.0191706
GO:0007295	growth of a germarium-derived egg chamber				6.20668	0.0191706
GO:0072697	protein localization to cell cortex				6.20668	0.0191706
GO:0035591	signaling adaptor activity				6.20668	0.0191706
GO:0031410	cytoplasmic vesicle				1.62127	0.0191871
GO:0097708	intracellular vesicle				1.62127	0.0191871
GO:0007525	somatic muscle development				2.49781	0.0193615
GO:0002181	cytoplasmic translation				2.10262	0.0197028
GO:0070507	regulation of microtubule cytoskeleton organization				2.95414	0.0201322
GO:0070482	response to oxygen levels				2.60767	0.0202178
GO:0010608	posttranscriptional regulation of gene expression				1.86053	0.0202216
GO:0055002	striated muscle cell development				2.75296	0.0205386
GO:0070938	contractile ring				4.74121	0.0208466
GO:0045176	apical protein localization				4.74121	0.0208466
GO:0035332	positive regulation of hippo signaling				4.74121	0.0208466
GO:0051017	actin filament bundle assembly				3.51407	0.0208466
GO:0048806	genitalia development				3.51407	0.0208466
GO:0030048	actin filament-based movement				3.51407	0.0208466
GO:0072089	stem cell proliferation				2.20712	0.0209659
GO:0033500	carbohydrate homeostasis				3.17551	0.0209659
GO:0043410	positive regulation of MAPK cascade				2.46772	0.0209752
GO:0046822	regulation of nucleocytoplasmic transport				3.93885	0.0222088
GO:0070328	triglyceride homeostasis				3.93885	0.0222088
GO:1904580	regulation of intracellular mRNA localization				3.93885	0.0222088
GO:0045182	translation regulator activity				3.93885	0.0222088
GO:0003924	GTPase activity				2.07259	0.0222624
GO:0055001	muscle cell development				2.70926	0.0226086
GO:0034622	cellular protein-containing complex assembly				1.52904	0.0228709
GO:0010563	negative regulation of phosphorus metabolic process				2.43834	0.0228709
GO:0045936	negative regulation of phosphate metabolic process				2.43834	0.0228709
GO:0008582	regulation of synaptic growth at neuromuscular junction				2.25431	0.0229028
GO:0072359	circulatory system development				2.25431	0.0229028
GO:1902850	microtubule cytoskeleton organization involved in mitosis				2.33567	0.0230742
GO:0035335	peptidyl-tyrosine dephosphorylation				3.10334	0.0237616
GO:0004725	protein tyrosine phosphatase activity				3.10334	0.0237616
GO:0030139	endocytic vesicle				3.41367	0.0240369
GO:0072657	protein localization to membrane				2.16971	0.0240369
GO:0045475	locomotor rhythm				2.66693	0.0249092
GO:0017148	negative regulation of translation				2.84473	0.0249092
GO:0061025	membrane fusion				2.84473	0.0249092
GO:0007446	imaginal disc growth				2.84473	0.0249092
GO:0009725	response to hormone				1.995	0.0252972
GO:0045314	regulation of compound eye photoreceptor development				5.68945	0.0256033
GO:0032483	regulation of Rab protein signal transduction				5.68945	0.0256033
GO:0048168	regulation of neuronal synaptic plasticity				5.68945	0.0256033
GO:0007488	histoblast morphogenesis				5.68945	0.0256033
GO:0042632	cholesterol homeostasis				5.68945	0.0256033
GO:0000280	nuclear division				1.6535	0.0256157
GO:0008101	decapentaplegic signaling pathway				4.49167	0.0256157
GO:0035149	lumen formation, open tracheal system				3.79297	0.0259548
GO:0055090	acylglycerol homeostasis				3.79297	0.0259548
GO:0070252	actin-mediated cell contraction				3.79297	0.0259548
GO:0046785	microtubule polymerization				3.79297	0.0259548
GO:0016198	axon choice point recognition				3.79297	0.0259548
GO:0040012	regulation of locomotion				2.21257	0.0261817
GO:0042626	ATPase activity, coupled to transmembrane movement of substances				2.21257	0.0261817
GO:0070925	organelle assembly				1.60755	0.0261817
GO:0031667	response to nutrient levels				1.98213	0.0264457
GO:2000027	regulation of animal organ morphogenesis				2.28751	0.0265993
GO:0006413	translational initiation				2.6259	0.0270823
GO:0010770	positive regulation of cell morphogenesis involved in differentiation				3.31885	0.0272739
GO:0051047	positive regulation of secretion				3.31885	0.0272739
GO:0018108	peptidyl-tyrosine phosphorylation				2.793	0.0273321
GO:0051241	negative regulation of multicellular organismal process				1.83173	0.0273964
GO:0043066	negative regulation of apoptotic process				2.19227	0.0281006
GO:0048663	neuron fate commitment				2.47042	0.028396
GO:0022610	biological adhesion				1.82283	0.028907
GO:0023061	signal release				2.05334	0.0297386
GO:0044445	cytosolic part				1.95688	0.0297472
GO:0009991	response to extracellular stimulus				1.95688	0.0297472
GO:1901701	cellular response to oxygen-containing compound				2.00112	0.0298194
GO:0008354	germ cell migration				2.96841	0.0298194
GO:1904396	regulation of neuromuscular junction development				2.17234	0.0301545
GO:0018212	peptidyl-tyrosine modification				2.74313	0.0303559
GO:0022407	regulation of cell-cell adhesion				3.65751	0.0303559
GO:0008293	torso signaling pathway				3.65751	0.0303559
GO:0007484	imaginal disc-derived genitalia development				3.65751	0.0303559
GO:0150034	distal axon				2.2413	0.0307687
GO:1903530	regulation of secretion by cell				2.43834	0.0307687
GO:0043523	regulation of neuron apoptotic process				4.26709	0.0307687
GO:0035690	cellular response to drug				4.26709	0.0307687
GO:0009898	cytoplasmic side of plasma membrane				3.22915	0.0307687
GO:1901214	regulation of neuron death				3.22915	0.0307687
GO:0090090	negative regulation of canonical Wnt signaling pathway				3.22915	0.0307687
GO:0043409	negative regulation of MAPK cascade				3.22915	0.0307687
GO:0035330	regulation of hippo signaling				3.22915	0.0307687
GO:0071417	cellular response to organonitrogen compound				2.3275	0.0307687
GO:0017137	Rab GTPase binding				2.3275	0.0307687
GO:0010876	lipid localization				2.03801	0.0310176
GO:0006470	protein dephosphorylation				2.08151	0.0327926
GO:0035309	wing and notum subfield formation				5.2518	0.0327926
GO:0042478	regulation of eye photoreceptor cell development				5.2518	0.0327926
GO:0048747	muscle fiber development				5.2518	0.0327926
GO:0055092	sterol homeostasis				5.2518	0.0327926
GO:0051219	phosphoprotein binding				5.2518	0.0327926
GO:0048365	Rac GTPase binding				5.2518	0.0327926
GO:0070371	ERK1 and ERK2 cascade				2.90525	0.0329081
GO:0019901	protein kinase binding				2.40708	0.0331097
GO:0009896	positive regulation of catabolic process				2.13355	0.0341078
GO:0032870	cellular response to hormone stimulus				2.06472	0.0347802
GO:0071456	cellular response to hypoxia				3.53139	0.0347802
GO:0016334	establishment or maintenance of polarity of follicular epithelium				3.53139	0.0347802
GO:0014706	striated muscle tissue development				3.53139	0.0347802
GO:0048167	regulation of synaptic plasticity				3.53139	0.0347802
GO:0030717	oocyte karyosome formation				3.53139	0.0347802
GO:0061988	karyosome formation				3.53139	0.0347802
GO:0007099	centriole replication				3.53139	0.0347802
GO:0007277	pole cell development				3.53139	0.0347802
GO:0035148	tube formation				3.14417	0.0347802
GO:0030133	transport vesicle				2.27578	0.0357586
GO:0009894	regulation of catabolic process				1.77964	0.0359652
GO:0098796	membrane protein complex				1.47972	0.0361834
GO:0005811	lipid droplet				4.0639	0.0368548
GO:0046528	imaginal disc fusion				4.0639	0.0368548
GO:0046529	imaginal disc fusion, thorax closure				4.0639	0.0368548
GO:0008536	Ran GTPase binding				4.0639	0.0368548
GO:0048565	digestive tract development				2.17538	0.0375133
GO:0055123	digestive system development				2.17538	0.0375133
GO:0005768	endosome				1.77125	0.0375701
GO:0032273	positive regulation of protein polymerization				3.06355	0.0396246
GO:0070997	neuron death				3.06355	0.0396246
GO:0034249	negative regulation of cellular amide metabolic process				2.60365	0.040293
GO:0022626	cytosolic ribosome				2.15426	0.0404237
GO:0048010	vascular endothelial growth factor receptor signaling pathway				3.41367	0.0404359
GO:0098534	centriole assembly				3.41367	0.0404359
GO:0043492	ATPase activity, coupled to movement of substances				2.07789	0.0414346
GO:0140014	mitotic nuclear division				1.84261	0.0415327
GO:0046534	positive regulation of photoreceptor cell differentiation				4.87667	0.0415327
GO:0030720	oocyte localization involved in germarium-derived egg chamber formation				4.87667	0.0415327
GO:0034643	establishment of mitochondrion localization, microtubule-mediated				4.87667	0.0415327
GO:0047497	mitochondrion transport along microtubule				4.87667	0.0415327
GO:0051654	establishment of mitochondrion localization				4.87667	0.0415327
GO:0061162	establishment of monopolar cell polarity				4.87667	0.0415327
GO:0061339	establishment or maintenance of monopolar cell polarity				4.87667	0.0415327
GO:0031329	regulation of cellular catabolic process				1.80618	0.0422432
GO:0048285	organelle fission				1.57946	0.0436039
GO:0000070	mitotic sister chromatid segregation				2.05997	0.0436039
GO:0044449	contractile fiber part				2.56025	0.0436039
GO:0046627	negative regulation of insulin receptor signaling pathway				3.87917	0.0436039
GO:1900077	negative regulation of cellular response to insulin stimulus				3.87917	0.0436039
GO:0043406	positive regulation of MAP kinase activity				3.87917	0.0436039
GO:0051402	neuron apoptotic process				3.87917	0.0436039
GO:0072523	purine-containing compound catabolic process				3.87917	0.0436039
GO:0030032	lamellipodium assembly				3.87917	0.0436039
GO:0097581	lamellipodium organization				3.87917	0.0436039
GO:0051299	centrosome separation				3.87917	0.0436039
GO:0010883	regulation of lipid storage				2.98696	0.0440681
GO:0045787	positive regulation of cell cycle				2.40399	0.0448655
GO:0046677	response to antibiotic				2.28966	0.0448655
GO:0048489	synaptic vesicle transport				2.28966	0.0448655
GO:0097480	establishment of synaptic vesicle localization				2.28966	0.0448655
GO:0061982	meiosis I cell cycle process				2.11323	0.0455093
GO:0060627	regulation of vesicle-mediated transport				2.11323	0.0455093
GO:2000060	positive regulation of ubiquitin-dependent protein catabolic process				3.30355	0.0458103
GO:0036294	cellular response to decreased oxygen levels				3.30355	0.0458103
GO:0006913	nucleocytoplasmic transport				1.98469	0.0462705
GO:0051169	nuclear transport				1.98469	0.0462705
GO:0010256	endomembrane system organization				1.85079	0.046589
GO:0031400	negative regulation of protein modification process				2.17894	0.0471178
GO:1901699	cellular response to nitrogen compound				2.17894	0.0471178
GO:0045732	positive regulation of protein catabolic process				2.51828	0.0474365
GO:0036293	response to decreased oxygen levels				2.51828	0.0474365
GO:0006606	protein import into nucleus				2.51828	0.0474365
GO:0048608	reproductive structure development				2.26207	0.0481707
GO:0061458	reproductive system development				2.26207	0.0481707
GO:0005543	phospholipid binding				2.09329	0.0483057
GO:0007155	cell adhesion				1.74847	0.0483057
GO:0008135	translation factor activity, RNA binding				2.37061	0.0483198
GO:0099504	synaptic vesicle cycle				2.02506	0.0488356

## Sheet: Depleted in EV
		High stress only			Any stress level
geneSet	description	enrichmentRatio	FDR		enrichmentRatio	FDR
GO:0046329	negative regulation of JNK cascade	33.4802	0.0271161		#N/A	#N/A
GO:0032873	negative regulation of stress-activated MAPK cascade	32.2402	0.0271161		#N/A	#N/A
GO:0070303	negative regulation of stress-activated protein kinase signaling cascade	32.2402	0.0271161		#N/A	#N/A
GO:0043409	negative regulation of MAPK cascade	23.5267	0.0450191		#N/A	#N/A
GO:0032872	regulation of stress-activated MAPK cascade	18.1351	0.0271161		#N/A	#N/A
GO:0070302	regulation of stress-activated protein kinase signaling cascade	18.1351	0.0271161		#N/A	#N/A
GO:0001933	negative regulation of protein phosphorylation	17.0684	0.0271161		#N/A	#N/A
GO:0042326	negative regulation of phosphorylation	16.821	0.0271161		#N/A	#N/A
GO:0051403	stress-activated MAPK cascade	15.2717	0.0314468		#N/A	#N/A
GO:0010563	negative regulation of phosphorus metabolic process	13.8172	0.0394169		#N/A	#N/A
GO:0045936	negative regulation of phosphate metabolic process	13.8172	0.0394169		#N/A	#N/A
GO:0031098	stress-activated protein kinase signaling cascade	13.1892	0.0428829		#N/A	#N/A
GO:0031400	negative regulation of protein modification process	12.3473	0.0467576		#N/A	#N/A
GO:0043408	regulation of MAPK cascade	10.6677	0.0271161		#N/A	#N/A
GO:0000165	MAPK cascade	9.36007	0.0394169		#N/A	#N/A
GO:0023014	signal transduction by protein phosphorylation	9.1246	0.0394555		#N/A	#N/A
GO:0001932	regulation of protein phosphorylation	8.32432	0.0143051		#N/A	#N/A
GO:0019220	regulation of phosphate metabolic process	7.68641	0.0141181		#N/A	#N/A
GO:0051174	regulation of phosphorus metabolic process	7.68641	0.0141181		#N/A	#N/A
GO:0042325	regulation of phosphorylation	7.57886	0.0180207		#N/A	#N/A
GO:0031399	regulation of protein modification process	6.76763	0.0143051		#N/A	#N/A
GO:1902531	regulation of intracellular signal transduction	6.37719	0.0180207		#N/A	#N/A
GO:0048569	post-embryonic animal organ development	5.77757	0.0143051		#N/A	#N/A
GO:0031410	cytoplasmic vesicle	5.3592	0.0450191		#N/A	#N/A
GO:0097708	intracellular vesicle	5.3592	0.0450191		#N/A	#N/A
GO:0006468	protein phosphorylation	5.26371	0.0271161		#N/A	#N/A
GO:0045169	fusome	#N/A	#N/A		14.0493	0.0148857
GO:0007030	Golgi organization	#N/A	#N/A		7.80516	0.0160504
GO:0051130	positive regulation of cellular component organization	#N/A	#N/A		3.95641	0.0160504
GO:0098657	import into cell	#N/A	#N/A		4.13214	0.0237789
GO:0006897	endocytosis	#N/A	#N/A		4.48506	0.0237789
GO:0016192	vesicle-mediated transport	#N/A	#N/A		2.95035	0.0237789
GO:0032879	regulation of localization	#N/A	#N/A		3.04197	0.0237789
GO:0005764	lysosome	#N/A	#N/A		6.82952	0.0327253
GO:0000323	lytic vacuole	#N/A	#N/A		6.74917	0.0327253
GO:0000904	cell morphogenesis involved in differentiation	#N/A	#N/A		2.87856	0.0327253
GO:0002376	immune system process	#N/A	#N/A		2.96667	0.0327253
GO:0099504	synaptic vesicle cycle	#N/A	#N/A		5.55622	0.0327253
GO:0000027	ribosomal large subunit assembly	#N/A	#N/A		15.6103	0.034577
